# Supplementary material for: Willingness to use a wearable device capable of detecting and reversing overdose among people who use opioids in Philadelphia
Source: Harm Reduct J. 2021 Jul 23;18:75. doi: 10.1186/s12954-021-00522-3 (PMC8299455; doi:10.1186/s12954-021-00522-3)
Supplement: Supplementary file 2 — Additional file 2. Table 1. Individual-levelfactors affecting willingness to use a wearable device to sense and reverse opioid overdose. [file 12954_2021_522_MOESM2_ESM.xlsx]

## Sheet: Sheet1
Supplementary Table 1. Results from demographic and opioid use surveys separated by willingness to use a device capable of sensing opioid overdose and automatically injecting naloxone in response grouped based on 5-point Likert scale reponse. Individual level factors corresponding to responses were assessed using chi squared tests or logistic regression as appropriate. The only siginfiicant indiv…
Demographic Characteristic	Willing to Use Device (Score >4) N=69	Not Willing to Use Device (Score ≤3) N=28	P-Value
Male	39 (56.5%)	18 (64.2%)	0.63
Race			0.12
White	33 (47.8%)	14 (50.0%)	–
Black or African American	25 (36.2%)	5 (17.9%)	–
Other	10 (14.5%)	9 (32.1%)	–
Native American/Alaska Native	1 (1.4%)	0 (0.0%)	–
Ethnicity			0.33
Hispanic/Latino	14 (20.3%)	9 (32.1%)	–
Not Hispanic/Latino	55 (79.7%)	19 (67.9%)	–
Housing Status			0.7
Homeless	22 (31.9%)	7 (25.0%)	–
House	5 (7.2%)	2 (7.1%)	–
Apartment	7 (10.1%)	1 (3.6%)	–
Shelter	1 (1.4%)	1 (3.6%)	–
Unknown	34 (49.3%)	17 (60.7%)
Opioid Use History
Started After Injury	37 (53.6%)	14 (50.0%)	0.92
Started After Surgery	23 (33.3%)	5 (17.9%)	0.2
Average Length of Use (Years) [Median (IQR)]	13 (8-20)	14 (8.5-20)	0.93
# of Days/Week of Use			0.16
Unknown	1 (1.4%)	0 (0.0%)	–
1	0 (0.0%)	0 (0.0%)	–
2020-02-03	4 (5.8%)	5 (17.9%)	–
2020-04-06	4 (5.8%)	3 (10.7%)	–
7	60 (87.0%)	20 (71.4%)	–
# of Times/Day of Use			0.21
Unknown	1 (1.4%)	1 (3.6%)
1	0 (0.0%)	1 (3.6%)
2020-02-03	15 (21.7%)	6 (21.4%)
2020-04-06	36 (52.2%)	10 (35.7%)
7+	17 (24.6%)	10 (35.7%)
Been to an Inpatient Rehab	57 (82.6%)	22 (78.6%)	0.86
Used MOUD	61 (88.4%)	23 (82.1%)	0.93
High Likelihood of Bystander Intervention with Naloxone	41 (59.4%)	12 (42.8%)	0.14
Overdose History
Friends/Family Who've ODed	53 (76.8%)	24 (85.7%)	0.48
Friends/Family Who've Had OD Complications	35 (50.7%)	21 (75.0%)	0.05*
Friends/Family Who've Died from OD	52 (75.4%)	23 (82.1%)	0.65
Has ODed Personally	49 (71.0%)	20 (71.4%)	0.96
# of ODs [Median (IQR)]	3 (2-7)	4 (3-6)	0.36
