# Supplementary material for: Willingness to use a wearable device capable of detecting and reversing overdose among people who use opioids in Philadelphia
Source: Harm Reduct J. 2021 Jul 23;18:75. doi: 10.1186/s12954-021-00522-3 (PMC8299455; doi:10.1186/s12954-021-00522-3)
Supplement: Supplementary file 3 — Additional file 3. Table 2. Usability factors for a wearable device to sense and reverse opioid overdose. [file 12954_2021_522_MOESM3_ESM.xlsx]

## Sheet: Sheet1
Supplementary Table 2. Results from semi-structured interviews regarding devices capable of sensing opioid overdose and automatically injecting naloxone in response. A majority of respondents indicated they were likely to wear a device like the prototypes presented on the thigh for extended periods of time (63%), and that they would feel comfortable wearing them on the thigh for typical daily act…
Question	N (%) unlikely	N (%) unsure	N (%) likely	N(total)
How likely are you to misplace this device?	59 (63%)	15 (16%)	20 (21%)	94
How likely is a device like this to be stolen?	37 (46%)	12 (15%)	31 (39%)	80
When would you use a device like this?	5 (5%)	18 (19%)	71 (76%)	94
Question	N(Yes) (%)	N(No) (%)	N(total)
Would you wear a device like this on your thigh for extended periods of time?	65 (69%)	29 (31%)	94
Would you feel comfortable wearing a device like this on your thigh for typical daily activity?	51 (63%)	30 (37%)	81
Would you wear a device like this on your shoulder for extended periods of time?	84 (88%)	11 (12%)	95
Would you feel comfortable wearing a device like this on your shoulder for typical daily activity?	67 (83%)	14 (17%)	81
Question	N(Shoulder) (%)	N(Thigh) (%)	N(total)
Where would you prefer to wear a device like this?	55 (65%)	29 (35%)	84
